# Supplementary material for: Selection, biophysical and structural analysis of synthetic nanobodies that effectively neutralize SARS-CoV-2
Source: Nat Commun. 2020 Nov 4;11:5588. doi: 10.1038/s41467-020-19204-y (PMC7642358; doi:10.1038/s41467-020-19204-y)
Supplement: Supplementary file 6 — Source data [file 41467_2020_19204_MOESM6_ESM.xlsx]

## Sheet: Fig3A
	Fig2A
	Concentration (µg/ml)	Sb23 inhibition of SARS-Cov-2 (%)
	0.004572	0	0	5	8	0	0
	0.013717	0	5	0	10	6	4
	0.041152	6	8	16	16	4	3
	0.123457	17	25	19	23	18	25
	0.37037	48	49	38	41	23	40
	1.11111	69	68	56	62	57	62
	1.48148	83	76
	3.33333	87	86	81	85	71	78
	4.44444	91	91
	10	94	94	93	94	88	87
	13.3333	97	97
	40	98	98
	Concentration (µg/ml)	Sb23-Fc inhibition (%) of SARS-CoV2
	0.00121932	4	0	11	8
	0.00365797	36	34	39	31
	0.00457247	42	56
	0.0109739	60	54	63	61
	0.0137174	69	71
	0.0329218	78	77	76	80
	0.0411523	80	84
	0.0987652	87	86	87	88
	0.123457	89	89
	0.296296	92	92	93	94
	0.37037	93	92
	0.888887	95	95	94	96
	1.11111	95	95
	2.66666	98	97	96	96
	3.33333	97	97
	10	97	98
	Concentration (µg/ml)	Sb23 Inhibition of VSV-G (%)
	0.004572	0	0
	0.013717	1	0
	0.041152	0	1
	0.123457	2	0
	0.37037	0	0
	1.11111	0	0
	3.33333	0	0
	10	0	0
	Concentration (µg/ml)	SbNC inhibition of SARS-CoV-2 (%)
	0.013717	0
	0.041152	1
	0.123457	6
	0.37037	0
	1.11111	0
	3.33333	0
	10	4

## Sheet: Supplementary Figure 4
	Supplementary Fig4a
	Concentration (µg/ml)	Sb23						Sb46		Sb100		Sb62		Sb42
	0.004572	0	0	5	8	0	0
	0.009145							0	0	0	6	0	0	0	0
	0.013717	0	5	0	10	6	4
	0.027435							12	21	0	0	8	11	6	10
	0.041152	6	8	16	16	4	3
	0.082305							13	34	0	13	13	11	22	17
	0.123457	17	25	19	23	18	25
	0.246914							19	32	16	17	29	26	32	23
	0.37037	48	49	38	41	23	40
	0.740741							31	43	24	42	33	36	46	42
	1.11111	69	68	56	62	57	62
	2.22222							55	55	47	51	49	55	68	72
	3.33333	87	86	81	85	71	78
	6.66667							78	72	64	73	71	72	92	89
	10	94	94	93	94	88	87
	20							90	90	86	88	90	88	96	97
	Supplementary Fig4b
	Concentration (µg/ml)	Sb22		Sb76		Sb12		Sb7
	0.004572			0	7
	0.009145	0	0			0	3	0	0
	0.013717			10	1
	0.027435	5	0			8	11	0	0
	0.041152			6	12
	0.082305	1	5			14	19	5	1
	0.123457			7	10
	0.246914	8	14			23	18	5	0
	0.37037			10	21
	0.740741	14	13			35	33	0	9
	1.11111			18	17
	2.22222	21	27			44	42	22	21
	3.33333			17	26
	6.66667	37	45			58	59	46	49
	10			49	50
	20	64	65			70	72	73	71
	Supplementary Fig4c
	Concentration (µg/ml)	Sb17		Sb43
	0.009145	2	7	0	0
	0.027435	13	14	1	10
	0.082305	3	17	11	5
	0.246914	11	19	20	8
	0.740741	11	23	8	10
	2.22222	20	19	15	17
	6.66667	28	25	29	33
	20	45	54	51	57
	Supplementary Fig4d
	Concentration (µg/ml)	Sb42		Sb42-Fc
	0.000609663			0
	0.00182899			0
	0.004572			5
	0.00548696			18
	0.009145	0	0
	0.013717			26
	0.0164609			22
	0.027435	6	10
	0.041152			44
	0.0493827			46
	0.082305	22	17
	0.123457			64
	0.148148			63
	0.246914	32	23
	0.37037			78
	0.444444			78
	0.740741	46	42
	1.11111			85
	1.33333			93
	2.22222	68	72
	3.33333			89
	6.66667	92	89
	10			93
	20	96	97

## Sheet: Supplementary Fig7g
	Supplementary Fig7g
	Concentration (µg/ml)	Sb23/Sb12
	0.00121932	17	5	13	4
	0.0137174	62
	0.00365797	38	34	53	46
	0.00457247	40
	0.0109739	61	57	65	63
	0.0329218	68	65	72	69
	0.0411523	81
	0.0987652	80	77	86	85
	0.123457	95
	0.296296	96	95	97	96
	0.37037	99
	0.888887	99	99	99	99
	1.11111	99
	2.66666	100	100	100	99
	3.33333	100
	10	100
	Concentration (µg/ml)	Sb23 + Sb12 (1:1)
	0.0365798	0	0
	0.109739	11	22
	0.329218	33	27
	0.987654	55	51
	2.96296	83	81
	8.88889	91	89
	26.6667	94	95
	80	97	97
